# Supplementary material for: A Fanci knockout mouse model reveals common and distinct functions for FANCI and FANCD2
Source: Nucleic Acids Res. 2019 Jun 20;47(14):7532–47. doi: 10.1093/nar/gkz514 (PMC6698648; doi:10.1093/nar/gkz514)
Supplement: gkz514_Supplemental_Files [file gkz514_supplemental_files.zip]

Archive with 2 entries (2 files):
- Dubois et al. Suppl Figures 2018.pdf
- FANCI_Supplemental_information_NAR_April_2019-v2.pdf
